# Supplementary material for: Energy-Metabolism-Enhancing Probiotics Enhance the Therapeutic Response to a Glucagon-like Peptide-1 Receptor Agonist
Source: Nutrients. 2026 Mar 26;18(7):1050. doi: 10.3390/nu18071050 (PMC13074448; doi:10.3390/nu18071050)
Supplement: Supplementary file 1 [file nutrients-18-01050-s001.zip]

Archive with 2 entries (2 files):
- nutrients-4198894_Supplementary figures.docx
- nutrients-4198894_Supplementary table S1..xlsx
