# Supplementary material for: Energy-Metabolism-Enhancing Probiotics Enhance the Therapeutic Response to a Glucagon-like Peptide-1 Receptor Agonist
Source: Nutrients. 2026 Mar 26;18(7):1050. doi: 10.3390/nu18071050 (PMC13074448; doi:10.3390/nu18071050)
Supplement: Supplementary file 1 [file nutrients-18-01050-s001.zip › nutrients-4198894_Supplementary table S1..xlsx]

## Sheet: Sheet1
	Supplementary table S1. Quantitative estimation of target metabolites from GB102, GB104, and GB201.
	Metabolite	PubChem CID	HMDB ID	Concentration (μM)
				MRS	GB102			GB104			GB201
				Control 1	strain 1-1	strain 1-2	strain 1-3	strain 2-1	strain 2-2	strain 2-3	strain 3-1	strain 3-2	strain 3-3
	2-Hydroxybutyric acid	440864	HMDB0000008	N.D.	36.8881	33.6579	32.8343	19.7638	22.2402	24.7158	17.6559	17.1683	17.4958
	2-Oxoglutaric acid	51	HMDB0000208	46.483	N.D.	N.D.	N.D.	128.08	102.803	116.631	N.D.	39.4743	43.7389
	2-Oxoisovaleric acid	49	HMDB0000019	N.D.	N.D.	N.D.	N.D.	12.3067	11.126	9.80758	N.D.	N.D.	N.D.
	2-Phosphoglyceric acid	439278	HMDB0003391	N.D.	N.D.	N.D.	N.D.	N.D.	N.D.	N.D.	N.D.	N.D.	N.D.
	3-Hydroxybutyric acid	441	HMDB0000011,HMDB0000357,HMDB0000442	14.5929	23.498	21.7274	24.6438	20.7839	20.708	19.8351	N.D.	N.D.	N.D.
	3-Phosphoglyceric acid	439183	HMDB0000807	10.8422	14.9653	14.6484	15.5254	15.9991	13.2402	12.5754	21.4793	25.3586	20.7561
	6-Phosphogluconic acid	91493	HMDB0001316	N.D.	N.D.	N.D.	N.D.	N.D.	N.D.	N.D.	N.D.	N.D.	N.D.
	Acetyl CoA_divalent	444493		N.D.	N.D.	N.D.	N.D.	N.D.	N.D.	N.D.	N.D.	N.D.	N.D.
	Adenine	190	HMDB0000034	36.3263	54.0542	55.9863	53.3014	61.0582	63.9692	59.146	41.0175	41.8233	42.0267
	Adenosine	60961	HMDB0000050	237.492	N.D.	N.D.	N.D.	N.D.	N.D.	N.D.	4.75135	5.41183	5.22961
	ADP	6022	HMDB0001341	N.D.	N.D.	N.D.	N.D.	N.D.	N.D.	N.D.	N.D.	N.D.	N.D.
	Ala	602	HMDB0000161,HMDB0001310	3281.83	3033.32	3138.82	2669.92	3248.9	3279.55	2982.93	3026.81	3191.78	3018.9
	AMP	6083	HMDB0000045	3.90502	7.98882	6.72215	7.71318	7.36914	7.58828	7.78663	N.D.	N.D.	N.D.
	Anthranilic acid	227	HMDB0001123	4.86113	2.02659	1.91841	2.07238	1.91795	1.96039	1.80309	N.D.	N.D.	N.D.
	Arg	6322	HMDB0000517,HMDB0003416	1428.37	19.2582	21.642	21.054	1302.27	1397	1213.08	1479.52	1561.54	1560.4
	Asn	236	HMDB0000168,HMDB0033780	1001.47	803.081	814.875	731.665	726.845	784.503	708.74	903.313	967.087	940.758
	Asp	424	HMDB0000191,HMDB0006483	1659.08	1205.39	1232.12	1099.68	1543.19	1534.38	1493.53	690.167	695.83	709.98
	ATP	5957	HMDB0000538	N.D.	N.D.	N.D.	N.D.	N.D.	N.D.	N.D.	N.D.	N.D.	N.D.
	Betaine	247	HMDB0000043	731.375	848.362	878.026	711.38	861.274	853.211	800.528	857.179	892.722	881.95
	Betaine aldehyde_+H2O	249		N.D.	N.D.	N.D.	N.D.	N.D.	N.D.	N.D.	N.D.	N.D.	N.D.
	cAMP	6076	HMDB0000058	35.6589	38.5296	39.8717	37.3366	39.1305	38.5551	39.1219	6.36027	4.45896	4.78173
	Carnosine	439224	HMDB0000033	3.10925	3.95951	3.85831	3.27131	3.34826	3.66429	3.30423	4.00928	4.04051	3.87021
	CDP	6132	HMDB0001546	N.D.	N.D.	N.D.	N.D.	N.D.	N.D.	N.D.	N.D.	N.D.	N.D.
	cGMP	24316	HMDB0001314	39.7316	40.5416	39.641	38.4877	38.7789	36.6627	38.719	6.1899	6.72091	6.07835
	Choline	305	HMDB0000097	245.191	263.783	268.61	239.136	199.501	234.013	197.251	225.523	269.926	232.296
	cis-Aconitic acid	643757	HMDB0000072	N.D.	12.4097	9.81172	12.0367	N.D.	12.0553	N.D.	13.0019	13.5559	N.D.
	Citric acid	311	HMDB0000094	8740.25	N.D.	N.D.	N.D.	8873.71	8877.69	8892.59	6133.44	6320.3	6023.86
	Citrulline	9750	HMDB0000904	29.2806	327.499	326.49	295.52	27.1241	28.4619	26.0057	28.8535	29.0172	27.4793
	CMP	6131	HMDB0000095	N.D.	N.D.	N.D.	N.D.	N.D.	N.D.	N.D.	9.5429	8.64939	8.84574
	CoA_divalent	87642		N.D.	N.D.	N.D.	N.D.	N.D.	N.D.	N.D.	N.D.	N.D.	N.D.
	Creatine	586	HMDB0000064	85.1893	62.9088	69.4865	73.5577	73.3003	63.0539	57.3599	51.3876	55.5917	53.0355
	Creatinine	588	HMDB0000562	106.917	136.332	135.647	128.369	142.737	134.95	131.399	154.335	165.124	162.919
	CTP	6176	HMDB0000082	N.D.	N.D.	N.D.	N.D.	N.D.	N.D.	N.D.	N.D.	N.D.	N.D.
	Cys	594	HMDB0000574,HMDB0003417	N.D.	N.D.	N.D.	N.D.	N.D.	N.D.	N.D.	N.D.	N.D.	N.D.
	Cytidine	6175	HMDB0000089	37.8623	0.242102	0.284732	0.290565	0.258792	0.31023	0.27181	25.5461	27.557	26.7249
	Cytosine	597	HMDB0000630	19.3694	N.D.	N.D.	N.D.	31.9198	34.0099	33.7746	110.029	114.893	111.201
	dATP	15993	HMDB0001532	N.D.	N.D.	N.D.	N.D.	N.D.	N.D.	N.D.	N.D.	N.D.	N.D.
	dCTP	65091	HMDB0000998	N.D.	N.D.	N.D.	N.D.	N.D.	N.D.	N.D.	N.D.	N.D.	N.D.
	Dihydroxyacetone phosphate	668	HMDB0001473	N.D.	N.D.	N.D.	N.D.	7.46505	N.D.	N.D.	N.D.	N.D.	N.D.
	dTDP	164628	HMDB0001274	N.D.	N.D.	N.D.	N.D.	N.D.	N.D.	N.D.	N.D.	N.D.	N.D.
	dTMP	9700	HMDB0001227	6.2471	7.51119	7.61895	6.77311	7.17705	7.36909	7.5596	N.D.	N.D.	N.D.
	dTTP	64968	HMDB0001342	N.D.	N.D.	N.D.	N.D.	N.D.	N.D.	N.D.	N.D.	N.D.	N.D.
	Erythrose 4-phosphate	122357	HMDB0001321	N.D.	N.D.	N.D.	N.D.	N.D.	N.D.	N.D.	N.D.	N.D.	N.D.
	Fructose 1,6-diphosphate	172313	HMDB0001058	N.D.	N.D.	N.D.	N.D.	N.D.	N.D.	N.D.	N.D.	N.D.	N.D.
	Fructose 6-phosphate	603	HMDB0000124	10.9356	12.9232	11.3149	N.D.	13.7124	11.4954	13.1568	12.1198	11.4954	14.054
	Fumaric acid	444972	HMDB0000134	N.D.	N.D.	N.D.	N.D.	N.D.	N.D.	N.D.	N.D.	N.D.	N.D.
	GABA	119	HMDB0000112	364.287	249.012	256.088	250.432	261.316	254.437	254.726	183.451	193.914	191.267
	GDP	8977	HMDB0001201	N.D.	N.D.	N.D.	N.D.	N.D.	N.D.	N.D.	N.D.	N.D.	N.D.
	Gln	738	HMDB0000641,HMDB0003423	2.3736	103.024	98.8199	91.8471	3.67099	4.7946	4.23382	122.908	129.348	129.986
	Glu	611	HMDB0000148,HMDB0003339	3963.24	3684.14	3629.8	3372.6	3989.57	4088.26	3701.75	3710.33	3851.99	3836.58
	Gluconic acid	10690	HMDB0000625	52.1453	38.3075	39.2187	39.9131	60.7599	63.7036	61.4828	90.3559	91.1184	90.9799
	Glucose 1-phosphate	65533	HMDB0001586	10.321	12.2037	N.D.	14.0065	10.5487	12.3927	11.9446	12.8935	10.9563	16.1642
	Glucose 6-phosphate	5958	HMDB0001401	3.81996	45.1907	41.8799	44.507	18.9867	18.4013	16.5921	20.9883	21.1319	19.8649
	Glutathione (GSH)	124886	HMDB0000125	N.D.	0.705373	0.606306	0.606127	0.656881	0.687253	0.693363	N.D.	N.D.	N.D.
	Glutathione (GSSG)_divalent	65359		0.540105	0.815179	0.449879	0.964414	0.614328	0.904679	1.12931	1.72723	1.8229	1.85864
	Gly	750	HMDB0000123	1725	1495.12	1499.96	1312.89	1695.72	1701.73	1589.66	1627.53	1738.92	1653.36
	Glyceraldehyde 3-phosphate	729	HMDB0001112	N.D.	N.D.	N.D.	N.D.	N.D.	N.D.	N.D.	N.D.	N.D.	N.D.
	Glycerol 3-phosphate	439162	HMDB0000126	16.5395	19.769	17.8949	20.4005	19.9313	20.7391	18.723	28.8037	28.3322	25.8709
	Glycolic acid	757	HMDB0000115	167.369	N.D.	198.026	N.D.	188.854	142.567	187.98	N.D.	144.39	N.D.
	Glyoxylic acid	760	HMDB0000119	N.D.	N.D.	N.D.	N.D.	N.D.	N.D.	N.D.	N.D.	N.D.	N.D.
	GMP	6804	HMDB0001397	N.D.	N.D.	N.D.	N.D.	N.D.	N.D.	N.D.	3.13599	N.D.	N.D.
	GTP	6830	HMDB0001273	N.D.	N.D.	N.D.	N.D.	N.D.	N.D.	N.D.	N.D.	N.D.	N.D.
	Guanine	764	HMDB0000132	40.6537	2.07886	2.38741	1.71082	13.945	16.979	14.2332	102.343	106.972	109.713
	Guanosine	6802	HMDB0000133	85.2176	N.D.	N.D.	N.D.	N.D.	N.D.	N.D.	5.11258	5.4595	5.22843
	His	773	HMDB0000177	455.25	363.673	373.426	346.852	384.789	391.11	364.494	383.755	428.267	411.967
	Homoserine	12647	HMDB0000719	20.0409	18.8616	18.8724	14.8567	20.323	18.8557	19.0232	14.8009	16.7558	16.4188
	Hydroxyproline	5810	HMDB0000725	11.0373	10.1178	9.08429	10.879	10.8879	10.214	10.5458	13.1253	13.2209	13.6014
	Hypoxanthine	790	HMDB0000157	147.982	140.799	144.601	132.388	177.702	166.14	169.408	311.54	302.787	324.47
	Ile	791	HMDB0000172	1497.11	1534.15	1539.18	1339.56	1564.09	1699.09	1518.5	1381.3	1461.16	1411.15
	IMP	8582	HMDB0000175	N.D.	N.D.	N.D.	N.D.	N.D.	N.D.	N.D.	N.D.	N.D.	N.D.
	Inosine	6021	HMDB0000195	52.4513	N.D.	N.D.	N.D.	N.D.	N.D.	N.D.	5.22745	5.51537	5.69703
	Isocitric acid	1198	HMDB0000193	N.D.	14.7751	15.5889	15.6544	31.4077	23.6566	N.D.	N.D.	21.9717	N.D.
	Lactic acid	612	HMDB0000190,HMDB0001311	1940.82	55410	53472.7	54111.4	59232.1	56468.4	59498.5	89072.3	90455.7	86266.6
	Leu	857	HMDB0000687	3405.99	3716.74	3705.37	3307.76	3515.55	3804.02	3376.34	3288.7	3549.29	3436.35
	Lys	866	HMDB0000182,HMDB0003405	2737.31	2650.41	2706.15	2336.85	2466.74	2692.92	2266.39	2253.49	2402.41	2304.07
	Malic acid	525	HMDB0000156,HMDB0000744	126.063	450.369	412.588	483.799	184.629	152.82	158.611	3623.72	3644.68	3594.49
	Malonyl CoA_divalent	644066		N.D.	N.D.	N.D.	N.D.	N.D.	N.D.	N.D.	N.D.	N.D.	N.D.
	Met	876	HMDB0000696	791.45	747.608	790.102	684.368	825.947	848.411	780.674	719.305	744.773	741.431
	N,N-Dimethylglycine	673	HMDB0000092	N.D.	N.D.	N.D.	N.D.	N.D.	N.D.	N.D.	N.D.	N.D.	N.D.
	NAD+	5893	HMDB0000902	N.D.	N.D.	N.D.	N.D.	N.D.	N.D.	N.D.	N.D.	N.D.	N.D.
	NADP+	5886	HMDB0000217	N.D.	N.D.	N.D.	N.D.	N.D.	N.D.	N.D.	N.D.	N.D.	N.D.
	Ornithine	389	HMDB0000214,HMDB0003374	177.009	765.905	817.154	718.947	175.658	177.241	143.462	162.836	170.575	175.774
	Phe	994	HMDB0000159	1957.61	2002.09	2008.74	1798.89	1945.76	2003.17	1852.06	1858.09	1906.63	1887.37
	Phosphoenolpyruvic acid	1005	HMDB0000263	N.D.	N.D.	N.D.	N.D.	N.D.	N.D.	N.D.	N.D.	N.D.	N.D.
	Pro	614	HMDB0000162,HMDB0003411	1006.21	797.371	801.229	794.082	927.108	912.424	893.588	1151.45	1196.73	1214.07
	PRPP	7339	HMDB0000280	N.D.	N.D.	N.D.	N.D.	N.D.	N.D.	N.D.	N.D.	N.D.	N.D.
	Putrescine	1045	HMDB0001414	2.64606	3.69611	3.64829	3.56322	3.6919	3.51963	2.84592	4.21865	3.35646	3.0094
	Pyruvic acid	1060	HMDB0000243	466.942	122.132	106.679	114.867	1049.67	1054.15	1031.17	1357.14	1451.09	1375.32
	Ribose 5-phosphate	439167	HMDB0001548	N.D.	N.D.	N.D.	N.D.	N.D.	N.D.	N.D.	N.D.	N.D.	N.D.
	Ribulose 5-phosphate	439184	HMDB0000618	N.D.	N.D.	N.D.	N.D.	N.D.	N.D.	N.D.	N.D.	N.D.	N.D.
	S-Adenosylmethionine	34755	HMDB0001185	N.D.	0.392061	0.475733	N.D.	N.D.	N.D.	N.D.	N.D.	N.D.	N.D.
	Sarcosine	1088	HMDB0000271	N.D.	N.D.	N.D.	N.D.	N.D.	N.D.	N.D.	N.D.	N.D.	N.D.
	Sedoheptulose 7-phosphate	165007	HMDB0001068	N.D.	N.D.	N.D.	N.D.	N.D.	N.D.	N.D.	N.D.	N.D.	N.D.
	Ser	617	HMDB0000187,HMDB0003406	2177.04	1774.19	1808.03	1645.54	1302.94	1357.58	1295.47	1653.71	1707.55	1687.89
	Spermidine	1102	HMDB0001257	10.5434	13.5474	13.9214	12.1607	2.02628	2.64608	2.35909	8.38849	8.95221	7.54432
	Spermine	1103	HMDB0001256	4.75718	6.44679	8.4527	5.79206	5.28705	5.96271	4.16707	12.5796	12.42	11.6797
	Succinic acid	1110	HMDB0000254	480.76	11213.9	10447.8	11736.5	609.131	552.141	551.296	589.933	542.969	586.691
	Thr	6288	HMDB0000167	1518.74	1383.3	1390.81	1317.21	1408.49	1480.38	1374.75	1120.87	1201.99	1170.25
	Thymidine	5789	HMDB0000273	N.D.	N.D.	N.D.	N.D.	N.D.	N.D.	N.D.	N.D.	N.D.	N.D.
	Thymine	1135	HMDB0000262	N.D.	N.D.	N.D.	N.D.	N.D.	N.D.	N.D.	N.D.	N.D.	N.D.
	Trp	1148	HMDB0000929	408.504	402.595	411.256	376.375	423.057	443.294	396.593	375.016	392.413	386.073
	Tyr	1153	HMDB0000158	766.764	844.008	856.847	778.796	883.246	897.142	846.895	866.322	861.576	884.262
	Tyramine	5610	HMDB0000306	27.6862	170.716	181.762	136.974	164.867	166.068	171.508	204.904	237.826	219.276
	UDP	6031	HMDB0000295	N.D.	N.D.	N.D.	N.D.	N.D.	N.D.	N.D.	N.D.	N.D.	N.D.
	UMP	6030	HMDB0000288	7.2826	7.02736	6.55227	5.94748	7.03049	7.06831	6.69898	N.D.	N.D.	4.78009
	Uracil	1174	HMDB0000300	57.0841	N.D.	N.D.	N.D.	N.D.	N.D.	N.D.	36.0015	40.2979	38.7788
	Uridine	6029	HMDB0000296	119.977	N.D.	N.D.	N.D.	N.D.	N.D.	N.D.	87.0491	90.2948	90.5158
	UTP	6133	HMDB0000285	N.D.	N.D.	N.D.	N.D.	N.D.	N.D.	N.D.	N.D.	N.D.	N.D.
	Val	1182	HMDB0000883	1768.7	1884.33	1941.21	1693.74	1928.16	2022.65	1849.22	1714.87	1794.04	1791.92
	β-Ala	239	HMDB0000056	10.6079	10.9219	10.6831	10.3743	8.99028	9.8976	11.311	7.96275	10.1302	8.77106
	N.D. (Not Detected): The target peak or metabolite was below detection limits.
	Ala, Arg, Glu, Ile, Leu, Lys, Phe, Val: Peak intensity is saturated. Relative area was computed by using 13C isotope ion peak.
